# Supplementary material for: Influence of Excess Weight on the Risk of SARS-CoV-2 Infection and Hospitalization: A Case–Control Study in a Rural Area of Spain
Source: Healthcare (Basel). 2026 Jul 12;14(14):2080. doi: 10.3390/healthcare14142080 (PMC13411857; doi:10.3390/healthcare14142080)
Supplement: Supplementary file 1 [file healthcare-14-02080-s001.zip]

Archive with 1 entries (1 files):
- healthcare-4392365-supplementary.pdf
